# Supplementary material for: The Association Between the Occurrence of Sensory Integration Disorders, Depression, and Chronic Fatigue in Patients with Relapsing–Remitting Multiple Sclerosis
Source: J Clin Med. 2025 Dec 22;15(1):65. doi: 10.3390/jcm15010065 (PMC12786681; doi:10.3390/jcm15010065)
Supplement: Supplementary file 1 [file jcm-15-00065-s001.zip]

Archive with 5 entries (4 files):
- jcm-3990178-supplementary/
- jcm-3990178-supplementary/Beck-Depression-Inventory-BDI.pdf
- jcm-3990178-supplementary/ExpandedDisabilityStatusScale(EDSS)_NeurologicalScales.pdf
- jcm-3990178-supplementary/jcm-1858623-supplementary.pdf
- jcm-3990178-supplementary/Questionnaire_Kappos_et_al.php1_.pdf
